# Supplementary material for: Tuning Fatty Acid Profile and Yield in Pichia pastoris
Source: Bioengineering (Basel). 2023 Dec 12;10(12):1412. doi: 10.3390/bioengineering10121412 (PMC10741089; doi:10.3390/bioengineering10121412)
Supplement: Supplementary file 1 [file bioengineering-10-01412-s001.zip]

Archive with 1 entries (1 files):
- bioengineering-2725637-supplementary.pdf
